# Supplementary material for: Effectiveness of an Artificial Intelligence Software for Limb Radiographic Fracture Recognition in an Emergency Department
Source: J Clin Med. 2024 Sep 20;13(18):5575. doi: 10.3390/jcm13185575 (PMC11433213; doi:10.3390/jcm13185575)
Supplement: Supplementary file 1 [file jcm-13-05575-s001.zip]

Archive with 1 entries (1 files):
- jcm-3179636-SI.pdf
